# Supplementary material for: Analysis of DnaK Expression from a Strain of Mycoplasma fermentans in Infected HCT116 Human Colon Carcinoma Cells
Source: Int J Mol Sci. 2021 Apr 9;22(8):3885. doi: 10.3390/ijms22083885 (PMC8069837; doi:10.3390/ijms22083885)
Supplement: Supplementary file 1 [file ijms-22-03885-s001.zip]

Archive with 8 entries (8 files):
- Suppl proof/Fig.S1.png
- Suppl proof/Fig.S2.pdf
- Suppl proof/FIG.S3.pdf
- Suppl proof/Legend to Suppl. figures.docx
- Suppl proof/Table S1.pdf
- Suppl proof/Table S2.pdf
- Suppl proof/Tables S3-S7.pdf
- Suppl proof/Thumbs.db
